# Supplementary material for: Ebola virus sequesters IRF3 in viral inclusion bodies to evade host antiviral immunity
Source: eLife. 2024 Jan 29;12:RP88122. doi: 10.7554/eLife.88122 (PMC10945704; doi:10.7554/eLife.88122)
Supplement: Figure 2—source data 1. [file elife-88122-fig2-data1.zip › Figure 2-Source Data 1.xlsx]

## Sheet: Figure 2B
Figure 2B
The percentage of IRF3 distribution in IBs at different time points in cells infected with EBOV trVLPs (Figure 2A) was analyzed using the R programming language
Replication (cells)	trVLP(+)/24 h	trVLP(+)/36 h	trVLP(+)/48 h
1	22.19	50.94	77.1
2	29.79	32.05	96.7
3	9.62	62.65	73.04
4	27.16	65.03	68.44
5	7.88	60.29	87.76
6	20.52	37.87	70.33
7	10.17	38.86	74.66
8	8.44	29.16	87.63
