# Supplementary material for: Ebola virus sequesters IRF3 in viral inclusion bodies to evade host antiviral immunity
Source: eLife. 2024 Jan 29;12:RP88122. doi: 10.7554/eLife.88122 (PMC10945704; doi:10.7554/eLife.88122)
Supplement: Figure 2—source data 3. [file elife-88122-fig2-data3.zip › Figure 2-Source Data 3.xlsx]

## Sheet: Figure 2D
Figure 2D
	IRF3 levels in HepG2 cells infected with EBOV trVLPs were analyzed by immunoblotting at the indicated hours post infection
