# Supplementary material for: Ebola virus sequesters IRF3 in viral inclusion bodies to evade host antiviral immunity
Source: eLife. 2024 Jan 29;12:RP88122. doi: 10.7554/eLife.88122 (PMC10945704; doi:10.7554/eLife.88122)
Supplement: Figure 2—source data 4. [file elife-88122-fig2-data4.zip › Figure 2-Source Data 4.xlsx]

## Sheet: Figure 2E
Figure 2E
The IRF3 intensity in cells infected with or without EBOV trVLPs for 48 h was analyzed using ImageJ software
Replications (cells)	WT/trVLP(-)	WT/trVLP(+)
1	3.868	2.899
2	2.972	1.994
3	1.949	2.835
4	2.74	2.479
5	2.389	2.259
