# Supplementary material for: Ebola virus sequesters IRF3 in viral inclusion bodies to evade host antiviral immunity
Source: eLife. 2024 Jan 29;12:RP88122. doi: 10.7554/eLife.88122 (PMC10945704; doi:10.7554/eLife.88122)
Supplement: Figure 3—source data 2. [file elife-88122-fig3-data2.zip › Figure 3-Source Data 2.xlsx]

## Sheet: Figure 3C
Figure 3C
	The association of TBK1 and IRF3 was inhibited by EBOV trVLP
