# Supplementary material for: Ebola virus sequesters IRF3 in viral inclusion bodies to evade host antiviral immunity
Source: eLife. 2024 Jan 29;12:RP88122. doi: 10.7554/eLife.88122 (PMC10945704; doi:10.7554/eLife.88122)
Supplement: Figure 5—figure supplement 2—source data 1. [file elife-88122-fig5-figsupp2-data1.zip]

Archive with 1 entries (1 files):
- Figure 5-figure supplement 2-Source Data 1.xlsx
