# Supplementary material for: Ebola virus sequesters IRF3 in viral inclusion bodies to evade host antiviral immunity
Source: eLife. 2024 Jan 29;12:RP88122. doi: 10.7554/eLife.88122 (PMC10945704; doi:10.7554/eLife.88122)
Supplement: Figure 6—source data 1. [file elife-88122-fig6-data1.zip › Figure 6-Source Data 1.xlsx]

## Sheet: Figure 6A
Figure 6A
	The association between VP35 and STING were detected by immunoprecipitation
