# Supplementary material for: Ebola virus sequesters IRF3 in viral inclusion bodies to evade host antiviral immunity
Source: eLife. 2024 Jan 29;12:RP88122. doi: 10.7554/eLife.88122 (PMC10945704; doi:10.7554/eLife.88122)
Supplement: Figure 6—source data 3. [file elife-88122-fig6-data3.zip]

Archive with 1 entries (1 files):
- Figure 6-Source Data 3.xlsx
