# Supplementary material for: Ebola virus sequesters IRF3 in viral inclusion bodies to evade host antiviral immunity
Source: eLife. 2024 Jan 29;12:RP88122. doi: 10.7554/eLife.88122 (PMC10945704; doi:10.7554/eLife.88122)
Supplement: Figure 7—figure supplement 1—source data 2. [file elife-88122-fig7-figsupp1-data2.zip]

Archive with 1 entries (1 files):
- Figure 7-figure supplement 1-Source Data 2.xlsx
